# Supplementary material for: BGX: a Bioconductor package for the Bayesian integrated analysis of Affymetrix GeneChips
Source: BMC Bioinformatics. 2007 Nov 12;8:439. doi: 10.1186/1471-2105-8-439 (PMC2216047; doi:10.1186/1471-2105-8-439)
Supplement: Additional file 2 — R script to reproduce plots. R script to reproduce the plots in this paper. [file 1471-2105-8-439-S2.r]

################################################
# The data required for these plots is available at:
# http://www.bgx.org.uk/publications/bgxpkg_data.tar.gz
# Unzip contents into the same directory as this script.
# BGX package must be installed (http://bioconductor.org)
################################################
# Queries : ernest.turro@ic.ac.uk
################################################

# Some functions
ROC <- function(order, truth){
  len <- length(order)
  if(is.logical(truth)) truth <- (1:len)[truth]
  totaltrue <- length(truth)
  TP <- c()
  TP[1] <- order[1] %in% truth
  for(i in 2:len) TP[i] <- TP[i-1] + (order[i] %in% truth)
  FP <- (1:len) - TP
  FN <- totaltrue - TP
  TN <- len - (1:len) - FN
  return(list(TP=TP,FP=FP,FN=FN,TN=TN))
}

#IACT <- function(x){
# tau <- 1
# a <- acf(x, plot=FALSE)
# maxlag <- max(a$lag)
# for(j in 2:maxlag) tau <- tryCatch(tau + 2 * (1-a$lag[j]/maxlag) * a$acf[j], error= function(e) NaN)
# return(tau)
#}

IACT <- function(x) {
 var <- tau <- m <- 0
 sok <- .C("sokal", as.integer(1024), as.double(x), as.double(var), as.double(tau), as.integer(m))
 return(sok[[4]])
}

# Some data
load("datasets/choe/mapping.unique")

# Load pkg
library(bgx)

##################################################
################# Plot Diff/DE ###################
##################################################
library(bgx)
b <- readOutput.bgx("runsChoe/gcbgx/C1S1/")
par(mfrow=c(1,2))
plotExpressionDensity(b,1)
plotDEDensity(b,1)
dev.print(device=pdf,file="fig1.pdf")

##################################################
########### Estimate no. of DEG ##################
##################################################

par(mfrow=c(1,1))
plotDEHistogram(b,normalize="loess", normgenes=abs(mapping.unique)==1)
dev.print(device=pdf,file="fig2.pdf")

##################################################
#################### Lambdas #####################
##################################################

l <- matrix(scan("runsChoe/gcbgx/C1S1/lambda.1"), ncol=1024)
l2 <- scan("runsChoe/bgx/C1S1/lambda.1")
plot(density(l[1,]), xlim=c(3.3,7.8), ylim=c(0,40), col=rainbow(100)[1],
  main=substitute(paste("Densities of ", lambda^{k}," (GCBGX) and ", lambda, " (BGX)")),
  xlab=substitute(lambda))
for(i in 2:74) lines(density(l[i,]), col=rainbow(100)[i])
lines(density(l2))
dev.print(device=pdf,file="fig3.pdf")

###################################################
########## Estimating true probe cateogires #######
###################################################
par(mfrow=c(1,1))
catunk <- matrix(scan("run.pretendNoSeqs/unknownCategories"), ncol=1024)
unks <- scan("input-missing/unknownProbeSeqs.txt")
cats <- scan("inputC1S1/categories.txt")
unks <- unks+1
cats <- cats[unks]
plot(cats, apply(catunk,1,median), pch=19, col=rgb(0,0,0,0.2), xlim=c(1,74), ylim=c(1,74), main="", xlab="True categories", ylab="Estimated categories")
abline(0,1,col=2)

dev.print(device=pdf,file="fig4.pdf")

###################################################
####### Adapting the proposal step size ###########
###################################################

s_jmps <- scan("run.C1S1.final_sjmps/final_s_jmps.1.txt") 
hist(log(s_jmps), main="Histogram of proposal variances for the S parameters in one array", xlab="log variance")
abline(v=log(30), lwd=2)
dev.print(device=pdf,file="fig5.pdf")

####################################################
################ Adaptive performance ##############
####################################################

# Signal/cross-hybridisation for expressed genes
x1 <- matrix(scan("run.fulltrace.WatchExpr.noadapt/x.1"), ncol=1280)
x2 <- matrix(scan("run.fulltrace.WatchExpr.adapt/x.1"), ncol=1280)
x1 <- x1[,257:1280] # remove burn-in
x2 <- x2[,257:1280]
#y1 <- matrix(scan("run.fulltrace.WatchExpr.noadapt/y.1"), ncol=1280)
#y2 <- matrix(scan("run.fulltrace.WatchExpr.adapt/y.1"), ncol=1280)
#y1 <- y1[,257:1280] # remove burn-in
#y2 <- y2[,257:1280]
y1 <- matrix(scan("run.Every4.noadapt/y.1"), ncol=1024)
y2 <- matrix(scan("run.Every4.adapt/y.1"), ncol=1024)

# Expression measure
mu1 <- matrix(scan("run.fulltrace.WatchExpr.noadapt/mu.1"),ncol=1280)
mu2 <- matrix(scan("run.fulltrace.WatchExpr.adapt/mu.1"),ncol=1280)
mu1 <- mu1[,257:1280]
mu2 <- mu2[,257:1280]

# Integrated autocorrelation times
taux1 <- apply(x1,1,IACT)
taux2 <- apply(x2,1,IACT)
#tauy1 <- apply(y1,1,IACT)
#tauy2 <- apply(y2,1,IACT)
tauy1 <- apply(y1,1,IACT)
tauy2 <- apply(y2,1,IACT)

taumu1 <- apply(mu1,1,IACT)
taumu2 <- apply(mu2,1,IACT)

taux1[which(is.na(taux1))] <- max(taux1,na.rm=T)
taux2[which(is.na(taux2))] <- max(taux2,na.rm=T)
#tauy1[which(is.na(tauy1))] <- max(tauy1,na.rm=T)
#tauy2[which(is.na(tauy2))] <- max(tauy2,na.rm=T)
tauy1[which(is.na(tauy1))] <- max(tauy1,na.rm=T)
tauy2[which(is.na(tauy2))] <- max(tauy2,na.rm=T)
taumu1[which(is.na(taumu1))] <- max(taumu1,na.rm=T)
taumu2[which(is.na(taumu2))] <- max(taumu2,na.rm=T)

par(mfrow=c(1,3))
# Expressed
plot(taux2,taux1, pch=".", xlim=c(0,20),ylim=c(0,20), main="IACT of log(S+1) for expressed genes",
    xlab="Adaptive MCMC", ylab="Fixed proposal step")
abline(0,1,col=2)

plot(taumu2[mapping.unique>=1],taumu1[mapping.unique>=1], pch=".", xlim=c(0,7), ylim=c(0,7),
  main=substitute(paste("IACT of ", mu, " for expressed genes")),
  xlab="Adaptive MCMC", ylab="Fixed proposal step")
abline(0,1,col=2)

# All
plot(tauy2,tauy1, pch=".", xlim=c(0,8),ylim=c(0,8), main="IACT of log(H+1) for subsample of all genes",
    xlab="Adaptive MCMC", ylab="Fixed proposal step")
abline(0,1,col=2)

dev.print(device=pdf,file="fig6.pdf")

#x11()
# Non-expressed
#plot(taumu2[mapping.unique==-1],taumu1[mapping.unique==-1], pch=".", xlim=c(0,25), ylim=c(0,25),
#  main=substitute(paste("IACT of ", mu, " for empty probesets")),
#  xlab="Adaptive MCMC", ylab="Fixed proposal step")
#abline(0,1,col=2)

####################################################
############ HGU95a Concentration plots ############
####################################################
# read in concentration matrix
concs <- read.csv("hgu95a concentrations.csv")

# load spike-in gene indices
load("spikes_hgu95a-extra.Rdata")

# read in data
setwd("CEL/hgu95a")
d <- ReadAffy("1521a99hpp_av06.CEL" , "1532a99hpp_av04.CEL",  "1521b99hpp_av06.CEL", 
"1532b99hpp_av04.CEL" , "1521c99hpp_av06.CEL" , "1532c99hpp_av04.CEL" ,
"1521d99hpp_av06.CEL" , "1532d99hpp_av04.CEL" , "1521e99hpp_av06.CEL" ,
 "1532e99hpp_av04.CEL",  "1521f99hpp_av06.CEL",  "1532f99hpp_av04.CEL" ,
"1521g99hpp_av06.CEL" , "1532g99hpp_av04.CEL" , "1521h99hpp_av06.CEL" ,
"1532h99hpp_av04.CEL" , "1521i99hpp_av06.CEL" , "1532i99hpp_av04.CEL" ,
"1521j99hpp_av06.CEL" , "1532j99hpp_av04.CEL" , "1521k99hpp_av06.CEL" ,
"1532k99hpp_av04.CEL" , "1521l99hpp_av06r.CEL", "1532l99hpp_av04.CEL" ,
"1521m99hpp_av06.CEL" , "1532m99hpp_av04.CEL" , "1521q99hpp_av06.CEL", 
"1532q99hpp_av04.CEL")
setwd("../..")

par(mfrow=c(1,2))
# plot BGX
muave <- matrix(scan("run.95a.nocats/muave"), ncol=14)
mmuave <- c()
for(i in -2:10) mmuave[i+4] <- mean(muave[spikes,][concs==2^i])
mmuave[1] <- mean(muave[spikes,][concs==0])
plot(lapply(c(0, 2^(-2:10)), "log2"), mmuave/log(2), ylim=c(2,13), type="l", main="Concentration plots - HGU95a", xlab="Log spike-in concentration",ylab="Mean log estimated expression")
legend("topleft",c("bgx", "gcbgx", "rma", "gcrma","mas5"),text.col=c(1:5), lty=c(1:5), col=c(1:5))

# plot GCBGX
muave <- matrix(scan("run.95a.cats/muave"), ncol=14)
mmuave <- c()
for(i in -2:10) mmuave[i+4] <- mean(muave[spikes,][concs==2^i])
mmuave[1] <- mean(muave[spikes,][concs==0])
lines(lapply(c(0, 2^(-2:10)), "log2"), mmuave/log(2), col=2, lty=2)

# plot RMA
eset <- rma(d)
rmaexprs <- matrix(nrow=12626,ncol=14)
for(i in 1:14) rmaexprs[,i] <- apply(cbind(exprs(eset)[,(i-1)*2 + 1], exprs(eset)[,i*2]), 1, mean)
mrmaexprs <- c()
for(i in -2:10) mrmaexprs[i+4] <- mean(rmaexprs[spikes,][concs==2^i])
mrmaexprs[1] <- mean(rmaexprs[spikes,][concs==0])
lines(lapply(c(0, 2^(-2:10)), "log2"), mrmaexprs, col=3, lty=3)

# plot GCRMA
eset <- gcrma(d)
gcrmaexprs <- matrix(nrow=12626,ncol=14)
for(i in 1:14) gcrmaexprs[,i] <- apply(cbind(exprs(eset)[,(i-1)*2 + 1], exprs(eset)[,i*2]), 1, mean)
mgcrmaexprs <- c()
for(i in -2:10) mgcrmaexprs[i+4] <- mean(gcrmaexprs[spikes,][concs==2^i])
mgcrmaexprs[1] <- mean(gcrmaexprs[spikes,][concs==0])
lines(lapply(c(0, 2^(-2:10)), "log2"), mgcrmaexprs, col=4, lty=4)

# plot MAS5
eset <- mas5(d)
mas5exprs <- matrix(nrow=12626,ncol=14)
for(i in 1:14) mas5exprs[,i] <- apply(cbind(exprs(eset)[,(i-1)*2 + 1], exprs(eset)[,i*2]), 1, mean)
mmas5exprs <- c()
for(i in -2:10) mmas5exprs[i+4] <- mean(mas5exprs[spikes,][concs==2^i])
mmas5exprs[1] <- mean(mas5exprs[spikes,][concs==0])
lines(lapply(c(0, 2^(-2:10)), "log2"), log2(mmas5exprs)-4, col=5, lty=5)


####################################################
########## HGU133atag Concentration plots ##########
####################################################

# read in concentration matrix
concs <- read.csv("hgu133atag concentrations.csv")

# load spike-in gene indices
load("spikes_hgu133atag-extra.Rdata")

# read in CEL data
setwd("CEL/hgu133atag")
d <- ReadAffy()
setwd("../..")

# plot BGX
muave <- matrix(scan("run.All133.nocats/muave"), ncol=14)
muave <- cbind(muave[,6:14], muave[,1:5])
mmuave <- c()
for(i in -3:9) mmuave[i+5] <- mean(muave[spikes,][concs==2^i])
mmuave[1] <- mean(muave[spikes,][concs==0])
plot(lapply(c(0, 2^(-3:9)), "log2"), mmuave/log(2), ylim=c(2,13), type="l", main="Concentration plots - HGU133atag", xlab="Log spike-in concentration",ylab="Mean log estimated expression")
legend("topleft",c("bgx", "gcbgx", "rma", "gcrma", "mas5" ),lty=c(1,2,3,4,5), col=c(1:5),  text.col=c(1:5))

# plot GCBGX
muave <- matrix(scan("run.All133.cats/muave"), ncol=14)
muave <- cbind(muave[,6:14], muave[,1:5])
mmuave <- c()
for(i in -3:9) mmuave[i+5] <- mean(muave[spikes,][concs==2^i])
mmuave[1] <- mean(muave[spikes,][concs==0])
lines(lapply(c(0, 2^(-3:9)), "log2"),mmuave/log(2), col=2, lty=2)

# plot RMA
eset <- rma(d)
rmaexprs <- matrix(nrow=22300,ncol=14)
for(i in 1:14) rmaexprs[,i] <- apply(exprs(eset)[,((i-1)*3+1):(i*3)],1,mean)
rmaexprs <- cbind(rmaexprs[,6:14], rmaexprs[,1:5])
mrmaexprs <- c()
for(i in -3:9) mrmaexprs[i+5] <- mean(rmaexprs[spikes,][concs==2^i])
mrmaexprs[1] <- mean(rmaexprs[spikes,][concs==0])
lines(lapply(c(0, 2^(-3:9)), "log2"),mrmaexprs, col=3, lty=3)

# plot GCRMA
eset <- gcrma(d)
gcrmaexprs <- matrix(nrow=22300,ncol=14)
for(i in 1:14) gcrmaexprs[,i] <- apply(exprs(eset)[,((i-1)*3+1):(i*3)],1,mean)
gcrmaexprs <- cbind(gcrmaexprs[,6:14], gcrmaexprs[,1:5])
mgcrmaexprs <- c()
for(i in -3:9) mgcrmaexprs[i+5] <- mean(gcrmaexprs[spikes,][concs==2^i])
mgcrmaexprs[1] <- mean(gcrmaexprs[spikes,][concs==0])
lines(lapply(c(0, 2^(-3:9)), "log2"),mgcrmaexprs, col=4, lty=4)

# mas5
eset <- mas5(d)
mas5exprs <- matrix(nrow=22300,ncol=14)
for(i in 1:14) mas5exprs[,i] <- apply(exprs(eset)[,((i-1)*3+1):(i*3)],1,mean)
mas5exprs <- cbind(mas5exprs[,6:14], mas5exprs[,1:5])
mmas5exprs <- c()
for(i in -3:9) mmas5exprs[i+5] <- mean(mas5exprs[spikes,][concs==2^i])
mmas5exprs[1] <- mean(mas5exprs[spikes,][concs==0])
lines(lapply(c(0, 2^(-3:9)), "log2"),log2(mmas5exprs)-2.5, col=5, lty=5)


dev.print(device=pdf,file="fig7.pdf")

####################################################
##### Golden Spike 1v1 probe affinity ROC plots ####
####################################################


rocsbgx <- list()
rocsgcbgx <- list()
rocsrma <- list()
rocsgcrma <- list()
rocsmas5 <- list()

for(foo in 1:3){
for(bar in 1:3){

# bgx/gcbgx
b1 <- readOutput.bgx(paste("runsChoe/bgx/C",foo,"S",bar,sep=""))
b2 <- readOutput.bgx(paste("runsChoe/gcbgx/C",foo,"S",bar,sep=""))

r1 <- rankByDE(b1, normalize="loess", normgenes=abs(mapping.unique)==1, absolute=TRUE)
r2 <- rankByDE(b2, normalize="loess", normgenes=abs(mapping.unique)==1, absolute=TRUE)

rocsbgx[[(3*(foo-1))+bar]] <- ROC(r1[,1], (1:14010)[mapping.unique>1])
rocsgcbgx[[(3*(foo-1))+bar]] <- ROC(r2[,1], (1:14010)[mapping.unique>1])


# rma/gcrma
d <- ReadAffy(filenames=c(paste("datasets/choe/CEL/C",foo, ".CEL", sep=""),paste("datasets/choe/CEL/S",bar,".CEL",sep="")))

esetrma <- rma(d, normalize=F)
mugaveSubset <- data.frame(M = exprs(esetrma)[abs(mapping.unique) == 1,2] - exprs(esetrma)[abs(mapping.unique) ==1,1], A = 0.5*(exprs(esetrma)[abs(mapping.unique) == 1,1] + exprs(esetrma)[abs(mapping.unique) ==1,2]))
mugaveSubsetLoess <- loess(M~A, mugaveSubset, span=0.1, control=loess.control(surface="direct"))
predMugaveSubsetLoess <- predict(mugaveSubsetLoess, data.frame(A=0.5*(exprs(esetrma)[,1]+exprs(esetrma)[,2])),se=FALSE)
exprs <- c()
for(i in 1:14010){
 exprs[i] <- abs(exprs(esetrma)[i,2] - exprs(esetrma)[i,1] -predMugaveSubsetLoess[i])
}
order <- sort(exprs,decreasing=TRUE, index.return=TRUE)$ix

rocsrma[[(3*(foo-1))+bar]] <- ROC(order, (1:14010)[mapping.unique>1])

esetgcrma <- gcrma(d, normalize=F)
mugaveSubset <- data.frame(M = exprs(esetgcrma)[abs(mapping.unique) == 1,2] - exprs(esetgcrma)[abs(mapping.unique) == 1,1], A = 0.5*(exprs(esetgcrma)[abs(mapping.unique) ==1,1] + exprs(esetgcrma)[abs(mapping.unique) == 1,2]))
mugaveSubsetLoess <- loess(M~A, mugaveSubset, span=0.1)
predMugaveSubsetLoess <- predict(mugaveSubsetLoess, data.frame(A=0.5*(exprs(esetgcrma)[,1]+exprs(esetgcrma)[,2])),se=FALSE)
exprs <- c()
for(i in 1:14010){
 exprs[i] <- abs(exprs(esetgcrma)[i,2] - exprs(esetgcrma)[i,1] -predMugaveSubsetLoess[i])
}
order <- sort(exprs,decreasing=TRUE, index.return=TRUE)$ix
rocsgcrma[[(3*(foo-1))+bar]] <- ROC(order, (1:14010)[mapping.unique>1])

# mas5
esetmas5 <- mas5(d, normalize=F)
mugaveSubset <- data.frame(M = exprs(esetmas5)[abs(mapping.unique) == 1,2] - exprs(esetmas5)[abs(mapping.unique) ==1,1], A = 0.5*(exprs(esetmas5)[abs(mapping.unique) == 1,1] + exprs(esetmas5)[abs(mapping.unique) ==1,2]))
mugaveSubsetLoess <- loess(M~A, mugaveSubset, span=0.1, control=loess.control(surface="direct"))
predMugaveSubsetLoess <- predict(mugaveSubsetLoess, data.frame(A=0.5*(exprs(esetmas5)[,1]+exprs(esetmas5)[,2])),se=FALSE)
exprs <- c()
for(i in 1:14010){
 exprs[i] <- abs(exprs(esetmas5)[i,2] - exprs(esetmas5)[i,1] -predMugaveSubsetLoess[i])
}
order <- sort(exprs,decreasing=TRUE, index.return=TRUE)$ix

rocsmas5[[(3*(foo-1))+bar]] <- ROC(order, (1:14010)[mapping.unique>1])


}
}

meanrocsbgx <- list(TP=0,FP=0,TN=0,FN=0)
meanrocsgcbgx <- list(TP=0,FP=0,TN=0,FN=0)

meanrocsrma <- list(TP=0,FP=0,TN=0,FN=0)
meanrocsgcrma <- list(TP=0,FP=0,TN=0,FN=0)

meanrocsmas5 <- list(TP=0,FP=0,TN=0,FN=0)

for(i in 1:9) {
  meanrocsbgx$TP <- meanrocsbgx$TP + rocsbgx[[i]]$TP
  meanrocsbgx$FP <- meanrocsbgx$FP + rocsbgx[[i]]$FP
  meanrocsbgx$TN <- meanrocsbgx$TN + rocsbgx[[i]]$TN
  meanrocsbgx$FN <- meanrocsbgx$FN + rocsbgx[[i]]$FN

  meanrocsgcbgx$TP <- meanrocsgcbgx$TP + rocsgcbgx[[i]]$TP
  meanrocsgcbgx$FP <- meanrocsgcbgx$FP + rocsgcbgx[[i]]$FP
  meanrocsgcbgx$TN <- meanrocsgcbgx$TN + rocsgcbgx[[i]]$TN
  meanrocsgcbgx$FN <- meanrocsgcbgx$FN + rocsgcbgx[[i]]$FN

  meanrocsrma$TP <- meanrocsrma$TP + rocsrma[[i]]$TP
  meanrocsrma$FP <- meanrocsrma$FP + rocsrma[[i]]$FP
  meanrocsrma$TN <- meanrocsrma$TN + rocsrma[[i]]$TN
  meanrocsrma$FN <- meanrocsrma$FN + rocsrma[[i]]$FN

  meanrocsgcrma$TP <- meanrocsgcrma$TP + rocsgcrma[[i]]$TP
  meanrocsgcrma$FP <- meanrocsgcrma$FP + rocsgcrma[[i]]$FP
  meanrocsgcrma$TN <- meanrocsgcrma$TN + rocsgcrma[[i]]$TN
  meanrocsgcrma$FN <- meanrocsgcrma$FN + rocsgcrma[[i]]$FN

  meanrocsmas5$TP <- meanrocsmas5$TP + rocsmas5[[i]]$TP
  meanrocsmas5$FP <- meanrocsmas5$FP + rocsmas5[[i]]$FP
  meanrocsmas5$TN <- meanrocsmas5$TN + rocsmas5[[i]]$TN
  meanrocsmas5$FN <- meanrocsmas5$FN + rocsmas5[[i]]$FN
}

meanrocsbgx$TP <- meanrocsbgx$TP/9
meanrocsbgx$FP <- meanrocsbgx$FP/9
meanrocsbgx$TN <- meanrocsbgx$TN/9
meanrocsbgx$FN <- meanrocsbgx$FN/9

meanrocsgcbgx$TP <- meanrocsgcbgx$TP/9
meanrocsgcbgx$FP <- meanrocsgcbgx$FP/9
meanrocsgcbgx$TN <- meanrocsgcbgx$TN/9
meanrocsgcbgx$FN <- meanrocsgcbgx$FN/9

meanrocsrma$TP <- meanrocsrma$TP/9
meanrocsrma$FP <- meanrocsrma$FP/9
meanrocsrma$TN <- meanrocsrma$TN/9
meanrocsrma$FN <- meanrocsrma$FN/9

meanrocsgcrma$TP <- meanrocsgcrma$TP/9
meanrocsgcrma$FP <- meanrocsgcrma$FP/9
meanrocsgcrma$TN <- meanrocsgcrma$TN/9
meanrocsgcrma$FN <- meanrocsgcrma$FN/9

meanrocsmas5$TP <- meanrocsmas5$TP/9
meanrocsmas5$FP <- meanrocsmas5$FP/9
meanrocsmas5$TN <- meanrocsmas5$TN/9
meanrocsmas5$FN <- meanrocsmas5$FN/9

par(mfrow=c(1,2))

plot(meanrocsbgx$FP/(meanrocsbgx$FP+meanrocsbgx$TP),meanrocsbgx$TP/(meanrocsbgx$TP+meanrocsbgx$FN),pch=".", lty=2, lwd=1, type="l",
  main="Golden Spike average single array comparisons", xlab="False discovery rate", ylab="True positive rate")
lines(meanrocsgcbgx $FP/(meanrocsgcbgx $FP+ meanrocsgcbgx $TP), meanrocsgcbgx $TP/(meanrocsgcbgx $TP+ meanrocsgcbgx $FN),pch=".", lty=3, lwd=2, col=2)

lines(meanrocsrma$FP/(meanrocsrma$FP+meanrocsrma$TP),meanrocsrma$TP/(meanrocsrma$TP+meanrocsrma$FN),pch=".", lty=1, lwd=1, col=3)
lines(meanrocsgcrma $FP/(meanrocsgcrma $FP+ meanrocsgcrma $TP), meanrocsgcrma $TP/(meanrocsgcrma $TP+ meanrocsgcrma $FN),pch=".", lty=4, lwd=1, col=4)

lines(meanrocsmas5 $FP/(meanrocsmas5 $FP+ meanrocsmas5 $TP), meanrocsmas5 $TP/(meanrocsmas5 $TP+ meanrocsmas5 $FN),pch=".", lty=5, lwd=1, col=5)

legend(0.7,0.4,c("bgx", "gcbgx", "rma", "gcrma", "mas5"),text.col=c(1:5), lty=c(2,3,1,5,6), col=c(1:5), lwd=c(1,2,1,1,1))

####################################################
###### Golden Spike 3 replicate ROC plots ##########
####################################################

b1 <- readOutput.bgx("runsChoe/bgx/3reps")
b2 <- readOutput.bgx("runsChoe/gcbgx/3reps")

r1 <- rankByDE(b1, normalize="loess", normgenes=abs(mapping.unique)==1, absolute=TRUE)
r2 <- rankByDE(b2, normalize="loess", normgenes=abs(mapping.unique)==1, absolute=TRUE)

rocsbgx <-  ROC(r1[,1], (1:14010)[mapping.unique>1])
rocsgcbgx <- ROC(r2[,1], (1:14010)[mapping.unique>1])


# rma/gcrma
setwd("datasets/choe/CEL")
d <- ReadAffy()
setwd("../../..")

esetrma <- rma(d, normalize=F)
muave <- cbind(apply(exprs(esetrma)[,1:3],1,mean), apply(exprs(esetrma)[,4:6],1,mean))


mugaveSubset <- data.frame(M = muave[abs(mapping.unique) == 1,2] - muave[abs(mapping.unique) ==1,1], A = 0.5*(muave[abs(mapping.unique) == 1,1] + muave[abs(mapping.unique) == 1,2]))
mugaveSubsetLoess <- loess(M~A, mugaveSubset, span=0.1, control=loess.control(surface="direct"))
predMugaveSubsetLoess <- predict(mugaveSubsetLoess, data.frame(A=0.5*(muave[,1]+muave[,2])),se=FALSE)
exprs <- c()
for(i in 1:14010){
 exprs[i] <- abs(muave[i,2] - muave[i,1] -predMugaveSubsetLoess[i])
}
order <- sort(exprs,decreasing=TRUE, index.return=TRUE)$ix

rocsrma <- ROC(order, (1:14010)[mapping.unique>1])

esetgcrma <- gcrma(d, normalize=F)
muave <- cbind(apply(exprs(esetgcrma)[,1:3],1,mean), apply(exprs(esetgcrma)[,4:6],1,mean))


mugaveSubset <- data.frame(M = muave[abs(mapping.unique) == 1,2] - muave[abs(mapping.unique) ==1,1], A = 0.5*(muave[abs(mapping.unique) == 1,1] + muave[abs(mapping.unique) == 1,2]))
mugaveSubsetLoess <- loess(M~A, mugaveSubset, span=0.1, control=loess.control(surface="direct"))
predMugaveSubsetLoess <- predict(mugaveSubsetLoess, data.frame(A=0.5*(muave[,1]+muave[,2])),se=FALSE)
exprs <- c()
for(i in 1:14010){
 exprs[i] <- abs(muave[i,2] - muave[i,1] -predMugaveSubsetLoess[i])
}
order <- sort(exprs,decreasing=TRUE, index.return=TRUE)$ix

rocsgcrma <- ROC(order, (1:14010)[mapping.unique>1])


# mas5

esetmas5 <- mas5(d, normalize=F)
muave <- cbind(apply(exprs(esetmas5)[,1:3],1,mean), apply(exprs(esetmas5)[,4:6],1,mean))


mugaveSubset <- data.frame(M = muave[abs(mapping.unique) == 1,2] - muave[abs(mapping.unique) ==1,1], A = 0.5*(muave[abs(mapping.unique) == 1,1] + muave[abs(mapping.unique) == 1,2]))
mugaveSubsetLoess <- loess(M~A, mugaveSubset, span=0.1, control=loess.control(surface="direct"))
predMugaveSubsetLoess <- predict(mugaveSubsetLoess, data.frame(A=0.5*(muave[,1]+muave[,2])),se=FALSE)
exprs <- c()
for(i in 1:14010){
 exprs[i] <- abs(muave[i,2] - muave[i,1] -predMugaveSubsetLoess[i])
}
order <- sort(exprs,decreasing=TRUE, index.return=TRUE)$ix

rocsmas5 <- ROC(order, (1:14010)[mapping.unique>1])


plot(rocsbgx$FP/(rocsbgx$FP+rocsbgx$TP),rocsbgx$TP/(rocsbgx$TP+rocsbgx$FN),pch=".", lty=2, lwd=1, type="l",
  main="Golden Spike 3 replicate comparisons", xlab="False discovery rate", ylab="True positive rate")
lines(rocsgcbgx $FP/(rocsgcbgx $FP+ rocsgcbgx $TP), rocsgcbgx $TP/(rocsgcbgx $TP+ rocsgcbgx $FN),pch=".", lty=3, lwd=2, col=2)

lines(rocsrma$FP/(rocsrma$FP+rocsrma$TP),rocsrma$TP/(rocsrma$TP+rocsrma$FN),pch=".", lty=1, lwd=1, col=3)
lines(rocsgcrma $FP/(rocsgcrma $FP+ rocsgcrma $TP), rocsgcrma $TP/(rocsgcrma $TP+ rocsgcrma $FN),pch=".", lty=4, lwd=1, col=4)

lines(rocsmas5 $FP/(rocsmas5 $FP+ rocsmas5 $TP), rocsmas5 $TP/(rocsmas5 $TP+ rocsmas5 $FN),pch=".", lty=5, lwd=1, col=5)

legend(0.7,0.4,c("bgx", "gcbgx", "rma", "gcrma", "mas5"),text.col=c(1:5), lty=c(2,3,1,5,6), col=c(1:5),lwd=c(1,2,1,1,1))


dev.print(device=pdf,file="fig8.pdf")


################################################
########### Stability of estimation ############
################################################

mu16k <- scan("run.C1.2^13/muave")
mu32k <- scan("run.C1.2^14/muave")
mu48k <- scan("run.C1.2^15/muave")
mu64k <- scan("run.C1.2^16/muave")
mu64k_ <- scan("run.C1.2^16-diffseed/muave")

plot(mu64k[mapping.unique<1],mu16k[mapping.unique<1], pch=".", ylim=c(1,13), xlim=c(1,9),
   xlab=substitute(paste(E(mu[g]),"; (64k)" )), ylab=substitute(E(mu[g])),
   main="Golden Spike C1", col=2)
points(mu64k[mapping.unique>=1],mu16k[mapping.unique>=1], pch=".", col=3)

text(9,7.6, "16k", pos=2)
points(mu64k[mapping.unique<1],mu32k[mapping.unique<1]+2, pch=".", col=2)
points(mu64k[mapping.unique>=1],mu32k[mapping.unique>=1]+2, pch=".", col=3)
text(9,9.6, "32k", pos=2)
#points(mu64k[mapping.unique<1],mu48k[mapping.unique<1]+4, pch=".", col=2)
#points(mu64k[mapping.unique>=1],mu48k[mapping.unique>=1]+4, pch=".", col=3)
#text(9,12.6, "48k", pos=2)
points(mu64k[mapping.unique<1],mu64k_[mapping.unique<1]+4, pch=".", col=2)
points(mu64k[mapping.unique>=1],mu64k_[mapping.unique>=1]+4, pch=".", col=3)
text(9,11.6, "64k\n(diff. seed)", pos=2)
legend("topleft", legend=c("non-expressed","expressed"),text.col=c(2,3))

dev.print(device=pdf,file="additional1.pdf")


################################################
############## Golden Spike artefact ###########
################################################

mu1 <-matrix(scan("runsChoe/gcbgx/C3S2/mu.1"),ncol=1024)

meanmu1 <- apply(mu1,1,mean)

iactmu1 <- apply(mu1,1,IACT)
iactmu1[which(is.na(iactmu1))] <- max(iactmu1,na.rm=T)

lowiact <- (1:14010)[mapping.unique==-1][iactmu1[mapping.unique==-1] < 4]
largeiact <- (1:14010)[mapping.unique==-1][iactmu1[mapping.unique==-1] > 4]

par(mfrow=c(1,2))
hist(meanmu1[mapping.unique==-1], breaks=seq(0,10,by=0.1), col=3, main="Histogram of mu for non-expressed genes", xlab=substitute(paste(mu[g])))
hist(meanmu1[largeiact], breaks=seq(0,10,by=0.1), col=2, add=T)
legend("topright", c("mu of genes with IACT>4", "mu of genes with IACT<4"), text.col=c(2,3))
hist(iactmu1[mapping.unique==-1], breaks=seq(0,120,by=0.4), xlim=c(0,30), main="Histogram of IACT for non-expressed genes", xlab="IACT", col=2)
hist(iactmu1[lowiact], breaks=seq(0,120,by=0.4), xlim=c(0,30), col=3, add=TRUE)
legend("topright", c("IACT>4", "IACT<4"), text.col=c(2,3))

dev.print(device=pdf,file="additional2.pdf")
